# Supplementary material for: In Silico Screening of Plant-Derived Termiticidal Compounds Targeting Cytochrome P450 in Coptotermes spp. (Blattodea: Rhinotermitidae) for Sustainable Termite Management
Source: Plants (Basel). 2026 Feb 12;15(4):581. doi: 10.3390/plants15040581 (PMC12944165; doi:10.3390/plants15040581)
Supplement: Supplementary file 1 [file plants-15-00581-s001.zip]

Archive with 1 entries (1 files):
- plants-4135869-supplementary.pdf
